# Supplementary material for: GPSM1 impairs metabolic homeostasis by controlling a pro-inflammatory pathway in macrophages
Source: Nat Commun. 2022 Nov 25;13:7260. doi: 10.1038/s41467-022-34998-9 (PMC9700814; doi:10.1038/s41467-022-34998-9)
Supplement: Supplementary file 3 — Source Data [file 41467_2022_34998_MOESM3_ESM.zip]

Archive with 3 entries (2 files):
- Source Data/Source Data/
- Source Data/Source Data/Gel source data.pdf
- Source Data/Source Data/Source data file.xlsx
