# Supplementary material for: GPSM1 impairs metabolic homeostasis by controlling a pro-inflammatory pathway in macrophages
Source: Nat Commun. 2022 Nov 25;13:7260. doi: 10.1038/s41467-022-34998-9 (PMC9700814; doi:10.1038/s41467-022-34998-9)
Supplement: Supplementary file 3 — Source Data [file 41467_2022_34998_MOESM3_ESM.zip › Source Data/Source Data/Source data file.xlsx]

## Sheet: figure1
fig1a													fig1e
		eWAT				eWAT				eWAT
		GPSM1 Relative mRNA (DIO)				GPSM1 Relative mRNA (Ob/Ob)				GPSM1 Relative mRNA (Db/Db)					GPSM1 relative mRNA
		lean	obese			lean	obese			lean	obese				MAF		SVF
		1.47841	1.49065			0.174225	1.28825			0.827105	1.83151				NCD	HFD	NCD	HFD
		1.477	1.50876			1.15994	1.91121			0.870454	1.538				1.03185	1.21921	0.123171	2.01457
		0.607378	1.74513			1.43414	2.80004			0.759332	1.49906				1.04969	1.17455	0.375077	1.73083
		1.16109	1.07971			1.57384	1.38354			1.37043	1.35517				0.798014	1.08563	0.52201	1.35001
		0.832658	2.06382			1.03337	1.57215			1.33081	1.40915				0.998562	1.20205	0.33031	2.19941
		0.769599	1.6781			0.713792	1.54959			1.0228	1.62839				1.12188	1.04918	0.673907	3.64099
		1.92777	1.75772			0.140846	1.51031			0.922994	1.39276					2.23515		2.18258
		0.60226	2.0919			0.606859	1.80091			0.812029	1.29769			mean	1	1.32763	0.404895	2.1864
		0.82004	2.39357			1.21847	1.93231			1.08405	1.69409			sem	0.0543782	0.183543	0.0927103	0.31899
		0.521562	2.38862			1.94453	2.23443		mean	1	1.5162			n	5	6	5	6
		0.802228	3.2344		mean	1	1.79828		sem	0.0745446	0.0583093
	mean	1	1.9484		sem	0.186811	0.143469		n	9	9
	sem	0.13608	0.175496		n	10	10						fig1f
	n	11	11												GPSM1/ACTIN (quantification)
															NCD	HFD
		scWAT				scWAT				scWAT					1	2.63296
		GPSM1 Relative mRNA (DIO)				GPSM1 Relative mRNA (Ob/Ob)				GPSM1 Relative mRNA (Db/Db)					0.627044	2.39167
		lean	obese			lean	obese			lean	obese				1	2.07789
		0.350144	10.0575			0.392254	2.67262			0.882373	3.81245				1.34715	2.32576
		0.813325	4.3711			0.916652	8.54388			1.21089	3.40345			mean	0.993548	2.35707
		1.69203	13.5349			1.53116	2.10948			0.953098	8.05263			sem	0.147038	0.114104
		1.3943	17.7052			1.48707	6.21736			0.8642	7.35454			n	4	4
		1.14889	5.44203			1.30626	3.19928			0.807754	10.7794
		0.551629	5.92918			1.18094	3.70188			0.937369	3.69937
		0.941019	11.3872			0.688868	3.55179			1.01736	8.64233		fig1h
		0.974249	6.52747			1.12098	7.6117			1.3062	3.39412				GPSM1/ponceau S (quantification)
		0.661914	13.8739			0.343161	3.31369			1.02076	3.78934				NCD	HFD
		0.8678	7.86226			1.03266	2.25892		mean	1	5.88085				1	4.13914
		1.6047	12.9866		mean	1	4.31806		sem	0.0545594	0.944595				1	2.53111
	mean	1	9.97066		sem	0.131915	0.725454		n	9	9				1	2.38781
	sem	0.128499	1.29112		n	10	10								1.04313	1.99446
	n	11	11											mean	1.01078	2.76313
														sem	0.0107812	0.472489
fig1b					fig1c									n	4	4
		eWAT				scWAT
		GPSM1/HSP90				GPSM1/ACTIN
		NCD	HFD			NCD	HFD
		1	1.99954			1	1.45495
		0.8402	1.97919			0.94455	1.44435
		0.899759	1.91547			0.860861	1.94374
		1	2.49243			1	1.71946
		1.52056	2.13671			0.919782	1.72908
		1.38937	1.92631			0.840946	1.78757
	mean	1.10831	2.07494		mean	0.92769	1.67986
	sem	0.113693	0.0895345		sem	0.027565	0.0798489
	n	6	6		n	6	6
fig1d
		eWAT				scWAT
		GPSM1 positive area (%)				GPSM1 positive area (%)
		NCD	HFD			NCD	HFD
		4.44	12.315			3.913	11.376
		4.198	14.352			3.481	9.505
		4.276	14.791			3.221	9.992
	mean	4.30467	13.8193		mean	3.53833	10.291
	sem	0.0713146	0.762768		sem	0.20181	0.56042
	n	3	3		n	3	3

## Sheet: figure2
fig2a																	fig2h																						fig2l					fig2m
	HFD (weeks)	GPSM1f/f (n=12)												mean	sem			GTT																							Liver weight (g)					Liver TG (mmol/g protein)
	0	22.8	21.8	21.8	22.4	22.9	22.3	22.6	23.5	23.8	22.5	22.1	22.2	22.5583	0.178146				GPSM1f/f (n=9)									GPSM1f/f;lyz2-cre (n=9)													GPSM1f/f	GPSM1f/f;lyz2-cre				GPSM1f/f	GPSM1f/f;lyz2-cre
	1	24.5	22.9	25.5	24.5	24.7	24.2	25.4	26.3	26.2	25.6	23.8	24.9	24.875	0.286072			0min	15.5	10.9	12.3	14.6	14.3	11.9	11.1	10.6	8.7	9.9	8.3	11.8	11.9	10.4	14.8	9.8	9.1	8.5					2.727	1.223				0.52209	0.174189
	2	26.7	24.9	27.9	27.3	27.1	26.9	28	28.8	28	28.2	25.9	27.1	27.2333	0.309773			15min	31.1	23.4	23.4	26.4	27.1	28.5	25.4	27.6	25.3	22.6	15.4	23.4	21.5	19.8	22.8	21.1	22.6	22.6					2.145	1.268				0.906752	0.129552
	3	29.2	27.4	29.8	29.1	29.9	29	30.2	31.4	31.8	31.8	28.8	29.6	29.8333	0.37946			30min	33	19.6	31.7	31.6	29.2	30.7	31.8	28.6	29.6	20.1	18.9	23.4	24.7	24.1	18.2	21.4	24.9	25.3					2.689	1.297				0.669665	0.154771
	4	32.4	30.5	32.2	31.9	32.9	30.2	33.6	34.1	33.2	33.2	31.1	32.5	32.3167	0.350505			60min	33.3	16.9	27.5	31.9	21.4	27.3	26.7	24.9	24.9	17.3	11.5	22.3	29.3	21.8	18.1	17.7	19.8	20.2					2.471	1.004				0.65514	0.290897
	5	33.2	31.8	32	32.5	33.9	31.2	34.9	35.1	34.6	33.9	32.2	33.2	33.2083	0.372636			90min	29.2	13.4	26.7	26	18.8	25.9	24.8	22.5	21.8	14	11.2	17.1	20.4	16.3	14.8	16.9	16.4	16.2					2.305	1.392				0.618042	0.239443
	6	36.7	32.2	34.6	33.9	35.6	33.9	36.4	37.5	36.1	36.8	34.3	35.5	35.2917	0.444232			120min	20.2	15.9	21.5	25	16.6	18.9	19.9	20.3	16.8	12.9	11.3	16.6	19.2	23.8	15	16.3	13.7	14.9					2.03	1.86				0.407521	0.17633
	7	37.5	33	35.2	34.9	37.6	34.4	36.9	38.9	37.9	38.8	35.7	37	36.4833	0.530699																										2.525	1.571				0.594812	0.144489
	8	39.2	35	37.1	36.7	39	36.6	39.1	40.5	39.2	40.6	36.2	37.2	38.0333	0.518058																										2.388	1.165				0.904169	0.232495
	9	41.3	37.2	39.6	38.2	41.5	37.2	41.7	44.3	42.7	43.5	39.8	40.9	40.6583	0.671888																										2.433	1.413			mean	0.659774	0.192771
	10	41.9	38.8	41.3	39.9	43.2	38.8	41.9	44.9	44.2	45.2	40.9	41.1	41.8417	0.627943						AOC of GTT																			mean	2.41256	1.35478			sem	0.0611492	0.0197178
	11	44.5	41.5	42.3	41.7	45.2	39.8	43.9	47.5	45.4	47.9	42.6	43.5	43.8167	0.701711						GPSM1f/f	GPSM1f/f;lyz2-cre																		sem	0.076547	0.0828378			n	8	8
	12	47.4	45.2	46	43.8	48.1	42.6	47.9	50.3	47.9	51.6	45.3	46.8	46.9083	0.737056						1643.25	810																		n	9	9
																					713.25	573
	HFD (weeks)	GPSM1f/f;lyz2-cre (n=10)										mean	sem								1629	981																	fig2n
	0	22.5	20.6	22.8	23.3	21.6	23.4	22.5	21.8	23.5	22.8	22.48	0.289367								1576.5	1318.5																			Serum TCH (mmol/l)				Serum NEFA (mmol/l)
	1	24.8	22.8	24.9	25.1	22.5	25.3	24.6	22.6	25.8	24.1	24.25	0.379839								909.75	1169.25																			GPSM1f/f	GPSM1f/f;lyz2-cre			GPSM1f/f	GPSM1f/f;lyz2-cre
	2	26.8	24.5	26.6	26	24.5	27.5	26.7	24.7	28.5	26.9	26.27	0.425062								1659	298.5																			6.58	4.62			0.94	0.44
	3	28.3	27.1	28.5	28.8	26.7	29.2	29	26.9	32.3	28.8	28.56	0.506886								1691.25	978																			6.13	3.42			0.5	0.4
	4	30.9	29.9	31.6	31.1	29.8	30.8	31.1	29.1	35.5	31.5	31.13	0.547936								1591.5	1167																			6.61	4.84			0.77	0.45
	5	31.4	30.2	31.8	31.8	30.5	31.9	31.5	30.8	35.9	32	31.78	0.498397								1719.75	1267.5																			6.42	4.97			1.09	0.4
	6	32.8	30.4	32.2	32.7	30.2	33.6	31.2	32.8	37.4	31.9	32.52	0.643566							mean	1459.25	951.417																			5.46	5.29			0.58	0.58
	7	33.1	31.9	33.8	33.9	32.2	35.1	31.4	33.3	39.2	33.5	33.74	0.695893							sem	124.385	113.018																			5.89	5.62			0.78	0.54
	8	34.2	33.2	35.2	35.7	32.6	36.7	32.6	35.2	40.3	34.6	35.03	0.723425							n	9	9																			5.68	5.76			0.63	0.45
	9	37.5	35.3	37	35	38.4	36.7	32.8	37	41.9	37.2	36.88	0.750822																												5.99	2.79			0.82	0.62
	10	38.6	35.9	37.8	37.2	37.8	38.3	33.9	39.9	42.2	37.9	37.95	0.69622																												6.09	4.11			0.75	0.44
	11	40.4	37.9	39.2	40.5	37	40.3	35.2	40.2	41.8	38.9	39.14	0.620788																											mean	6.09444	4.60222		mean	0.762222	0.48
	12	43.4	40.7	42.1	43.5	38.6	44.1	36.8	43.3	43.2	40.4	41.61	0.768035																											sem	0.131012	0.332615		sem	0.0603641	0.0266145
																																								n	9	9		n	9	9
fig2b
		fat mass content (%)				lean mass content (%)											fig2i																								Serum ALT (U/L)				Serum AST (U/L)
		GPSM1f/f	GPSM1f/f;lyz2-cre			GPSM1f/f	GPSM1f/f;lyz2-cre											ITT																							GPSM1f/f	GPSM1f/f;lyz2-cre			GPSM1f/f	GPSM1f/f;lyz2-cre
		45.7233	30.8951			47.044	62.9412												GPSM1f/f (n=10)										GPSM1f/f;lyz2-cre (n=10)												224	43			248	219
		44.2576	35.6448			49.0611	56.6667											0min	10.9	11.1	10.4	10.5	9.8	12	9.5	12.9	10.5	13.6	5.8	9.2	10.9	11.8	11.2	9.6	8.4	11.3	10.5	10			114	73			194	171
		41.5011	40			54.1277	53.8283											15min	7.6	7.4	6.7	6.2	7	6.9	7.6	8.7	6	10.6	3.5	5.4	6.1	5.6	4.2	4.8	4.2	5.6	6.6	3.8			226	54			262	213
		47.0468	42.6923			51.17	50.6109											30min	7.2	6.7	5.3	5.6	5.4	6	6.2	7.1	4.7	9.6	2.8	5.2	4.4	5.6	3.6	3.9	3.7	4.7	5.9	3.7			162	50			390	208
		43.524	39.1117			44.8065	53.3503											60min	7.4	6.7	6.3	5.8	4.8	7.2	5.9	6.3	5.7	11.4	2	5	4.1	6.8	3.6	4.1	3.2	5.2	5.1	3.2			199	76			243	228
		44.6939	43.7415			48.7872	48.2993											90min	9.6	8.8	7.5	7.2	6.5	8	7.7	9.7	8.5	13.9	1.8	6.3	4.6	7	3.8	5.7	3.3	6.1	6.4	4.7			128	20			222	228
		44.3026	34.6467			47.4898	58.125											120min	13.6	10.1	12.2	12.7	9.3	10.7	9.3	13.6	12.6	18.1	3.3	7.3	7.9	9.8	9.6	8.2	6.5	7.8	8.8	8.1			178	78			258	151
		47.4542	41.9444			47.8389	50.3241																																		205	71			280	258
		44.5611	40.7862			46.9084	51.4988																																		188	62		mean	292	208
	mean	44.785	38.8292		mean	48.5815	53.9605													AOC of ITT																				mean	180.444	58.5556		sem	265.444	209.333
	sem	0.601667	1.41727		sem	0.904388	1.52871													GPSM1f/f	GPSM1f/f;lyz2-cre																			sem	13.1699	6.3248		n	18.3705	10.5725
	n	9	9		n	9	9													236.25	373.5																			n	9	9			9	9
																				370.5	388.5
fig2c																				353.25	656.25
		scWAT weight (g) of HFD mice				eWAT weight (g) of HFD mice				periWAT weight (g) of HFD mice				BAT weight (g) of HFD mice						381.75	556.5
		GPSM1f/f	GPSM1f/f;lyz2-cre			GPSM1f/f	GPSM1f/f;lyz2-cre			GPSM1f/f	GPSM1f/f;lyz2-cre			GPSM1f/f	GPSM1f/f;lyz2-cre					397.5	750
		2.757	2.364			1.822	2.933			1.53	1.119			0.218	0.134					495	503.25
		3.432	1.761			2.997	2.904			2.493	1.298			0.182	0.081					267.75	506.25
		3.41	1.995			2.734	3.376			2.54	1.07			0.273	0.149					477	625.5
		2.884	1.776			2.229	2.908			2.399	1.123			0.275	0.086					370.5	472.5
		2.671	2.544			2.191	3.223			2.221	1.406			0.27	0.114					124.5	626.25
		3.258	2.552			2.688	3.187			1.827	1.45			0.28	0.145				mean	347.4	545.85
		3.311	2.349			2.118	2.877			1.902	1.451			0.239	0.166				sem	35.238	38.008
		2.642	2.602			3.317	2.517			2.136	1.165			0.186	0.145				n	10	10
		3.134	2.227			2.9	3.404			1.899	1.484			0.256	0.133
	mean	3.05544	2.24111		mean	2.55511	3.03656		mean	2.10522	1.28511		mean	0.242111	0.128111
	sem	0.106537	0.108844		sem	0.16295	0.0948574		sem	0.113784	0.0557296		sem	0.0127991	0.00964141
	n	9	9		n	9	9		n	9	9		n	9	9
fig2e									fig2f				fig2g					fig2k
		Plasma adiponectin (μg/ml)				Plasma leptin (ng/ml)					Plasma insulin (ng/ml)				Fasting glycemia (mmol/l)					Oil Red O Positivie area (%)
		GPSM1f/f	GPSM1f/f;lyz2-cre			GPSM1f/f	GPSM1f/f;lyz2-cre				GPSM1f/f	GPSM1f/f;lyz2-cre			GPSM1f/f	GPSM1f/f;lyz2-cre				GPSM1f/f	GPSM1f/f;lyz2-cre
		5.544	7.434			21.819	20.328				4.33025	1.04215			10.3	6.5				46.752	23.651
		5.366	9.702			24.315	16.788				5.35	2.0556			12.4	8.3				39.354	19.515
		6.544	7.128			35.91	19.392				4.74705	1.81055			9.4	9.4				41.369	16.2
		6.396	9.742			40.998	12.159				4.64535	1.85015			9.5	7.4				43.304	21.974
		5.1	8.58			37.896	7.488				6.715	2.01765			9.6	7.4				43.45	23.37
		6.66	7.568			35.91	15.315				6.935	3.01215			11.5	7.3			mean	42.8458	20.942
		6.148	9.13			45.021	9.45183				6.64	0.9778			10.8	6.6			sem	1.22896	1.39323
		6.75	9.024			35.91	19.533				9.624	2.0618			9.8	9.4			n	5	5
	mean	6.0635	8.5385		mean	34.7224	15.0569			mean	6.12333	1.85348		mean	10.4125	7.7875
	sem	0.226005	0.366955		sem	2.78567	1.72575			sem	0.618499	0.226804		sem	0.382397	0.40242
	n	8	8		n	8	8			n	8	8		n	8	8

## Sheet: figure3
fig3b									fig3f																											fig3l
		F4/80+CD11b+ number				F4/80+CD11b+ number					Relatively mRNA levels (eWAT)																				GPSM1f/f		GPSM1f/f;lyz2-cre				F4/80+CD11c+ (Relative MFI)				F4/80+CD11c+ (Relative MFI)
		eWAT				scWAT				Gene	GPSM1f/f (n=10)										GPSM1f/f;lyz2-cre (n=10)										mean	sem	mean	sem			eWAT (HFD for 6W)				scWAT (HFD for 6W)
		GPSM1f/f	GPSM1f/f;lyz2-cre			GPSM1f/f	GPSM1f/f;lyz2-cre			TNF-α	1.03184	1.01656	0.983558	0.968039	1.09383	1.30117	1.61785	0.867386	0.583867	0.535904	0.126709	0.524975	0.362827	0.224129	0.49138	0.508867	0.559757	0.525931	0.53992	0.440112	1	0.0994407	0.430461	0.0466798			GPSM1f/f	GPSM1f/f;lyz2-cre			GPSM1f/f	GPSM1f/f;lyz2-cre
		987	547.7			521.3	544.1			IL-1β	1.11883	0.9375	0.875635	1.06804	0.818638	1.40212	1.39695	0.871159	0.719242	0.791897	0.524229	0.914811	0.869083	0.74925	0.519601	0.925105	0.439393	0.528103	1.00934	0.85818	1	0.0766675	0.733709	0.0665067			1.12383	0.796894			0.963235	0.742647
		867.4	617.4			407.2	391.5			IL-6	1.39448	0.795422	0.564089	1.24601	0.456201	1.86176	1.83523	0.661964	0.493725	0.691117	0.220182	1.00638	0.452938	0.669704	0.677024	0.604368	0.771427	0.638564	0.234038	0.410606	1	0.171592	0.568523	0.0769277			1.18308	0.674295			0.968137	0.781863
		804.7	705.1			471.2	282.2			Ccl2	1.18616	0.940011	1.00045	1.62264	0.300287	1.70102	1.12915	0.637025	0.392704	1.09055	0.167806	0.670776	0.118872	0.218695	0.577802	0.598485	0.339606	0.479561	0.604775	0.317825	1	0.14653	0.40942	0.0639378			0.94197	0.670208			1.06863	0.872549
		891.2	628.8			439	685.7			Ccl3	0.786593	0.742019	1.15464	1.22502	0.489592	1.85946	1.86303	0.977741	0.323544	0.57836	0.078197	0.427725	0.187275	0.142637	0.208586	0.41468	0.238397	0.424829	0.394637	0.466167	1	0.16887	0.298313	0.0447716			0.85615	0.825501		mean	1	0.79902
		1076	725.3			405.8	561.6			Ccl7	1.21352	0.946839	0.702216	1.13742	0.530186	1.59466	1.33975	0.696676	0.527536	1.31119	0.160881	0.80471	0.343159	0.212937	0.827547	0.910085	0.376113	0.503309	0.857562	0.456025	1	0.118219	0.545233	0.0891312			0.894973	0.627299		sem	0.0343428	0.0384682
		1354				673.8				Nos2	1.42291	1.0072	0.611656	0.958239	2.97758	0.507926	0.645058	0.725322	0.711543	0.432576	0.611028	1.16845	0.83985	0.58327	0.574055	0.38093	0.976171	0.510489	0.880543	0.734982	1	0.237838	0.725977	0.0758263		mean	1	0.718839		n	3	3
	mean	996.717	644.86		mean	486.383	493.02			Arg1	0.997179	0.631045	0.964884	1.40689	0.739813	1.337	1.2171	1.20623	0.686678	0.81318	0.539422	0.858236	0.688356	0.595933	1.33844	1.95415	0.468124	1.16087	0.537064	1.2013	1	0.0886273	0.93419	0.150476		sem	0.0647851	0.0388575
	sem	81.3959	32.0558		sem	41.4663	70.4235			Retnla	0.711869	1.93883	0.432595	0.916707	1.82272	0.372858	0.088695	0.668245	1.66761	1.37987	2.37784	3.71437	6.305	5.648	6.6804	3.54116	6.95134	3.42855	3.64084	1.56396	1	0.208007	4.38515	0.593987		n	5	5
	n	6	5		n	6	5			Mrc1	0.914609	0.623621	1.29669	1.07109	1.15227	0.87746	0.706807	0.722699	1.36075	1.274	1.14636	1.75055	0.894541	1.20856	1.15457	1.31498	1.60198	1.01722	1.5008	1.41043	1	0.0848729	1.3	0.0846172
										IL-10	0.79998	0.826101	1.09143	1.06949	1.20983	1.25359	1.20447	0.92401	0.867925	0.753169	1.32825	0.697461	0.675632	0.862054	0.720687	0.966486	0.5629	0.691073	1.13898	0.522849	1	0.0594165	0.816637	0.0816444
fig3c
		TIM4- (% of F4/80+ cells)				TIM4- (% of F4/80+ cells)			fig3g																											fig3m
		eWAT				scWAT					Relatively mRNA levels (scWAT)																		GPSM1f/f		GPSM1f/f;lyz2-cre							Relatively mRNA levels (eWAT), HFD for 6W
		GPSM1f/f	GPSM1f/f;lyz2-cre			GPSM1f/f	GPSM1f/f;lyz2-cre			Gene	GPSM1f/f (n=9)									GPSM1f/f;lyz2-cre (n=9)									mean	sem	mean	sem					Gene	GPSM1f/f (n=7)							GPSM1f/f;lyz2-cre (n=7)
		83.2	79.4			69.3	63.2			TNF-α	1.29523	1.13067	1.11253	1.12125	0.960794	1.05004	0.741911	0.747354	0.840224	0.53818	1.36	0.694074	0.872478	0.552227	0.235099	0.32204	0.393592	0.588825	1	0.0636406	0.617391	0.112868					TNF-α	0.880474	1.05854	0.945593	1.40169	1.17643	1.16994	0.36733	0.284349	0.552456	0.734823	0.675326	1.21748
		80.9	78.8			72.8	67.5			IL-1β	2.17698	0.607855	0.874966	1.79345	0.341613	1.23219	0.705171	0.328768	0.939009	0.932451	1.1325	1.14272	0.521113	0.550175	0.179854	0.702947	0.151711	0.199092	1	0.211241	0.612508	0.131484					IL-1β	1.02546	1.01406	0.734804	1.22188	0.921547	1.43226	0.649981	0.972775	0.648536	0.878983	0.832271	1.20924
		86.3	78.8			77.2	66.1			IL-6	1.18614	1.16532	1.69533	1.88157	0.595486	0.553152	0.759621	0.442074	0.721304	0.936309	0.519922	0.641078	0.501367	0.566756	0.667466	0.400177	0.33141	0.407575	1	0.172106	0.552451	0.0607063					IL-6	0.71089	1.11381	1.03411	0.718899	1.16721	1.1419	1.11318	0.686264	0.929186	0.55232	0.879094	0.425725
	mean	83.4667	79		mean	73.1	65.6			Ccl2	1.09046	0.675949	0.81189	1.4053	0.627024	1.22761	0.981591	0.770276	1.4099	0.562703	0.189702	0.282346	0.702892	0.621115	0.224496	0.277341	0.271242	0.538927	1	0.100339	0.407863	0.0652288					Ccl2	1.13394	0.825358	0.931643	1.07138	1.0749	0.879874	1.0829	0.243229	0.283762	0.706432	0.611566	0.564472
	sem	1.56454	0.2		sem	2.28546	1.26623			Ccl3	1.32321	0.862832	1.15862	0.754725	0.874875	1.38943	0.819271	0.90289	0.914147	0.292847	0.251981	0.21111	0.258141	0.398293	0.152325	0.384582	0.174019	0.98337	1	0.0768636	0.345185	0.0845843					Ccl3	1.15689	0.842692	0.874531	1.1346	1.0545	1.06046	0.87632	0.17466	0.395641	0.990119	0.564283	1.29752
	n	3	3		n	3	3			Ccl7	1.22962	0.828783	1.50953	0.596992	1.2577	1.09206	0.597877	0.751227	1.13622	1.39128	0.397091	0.284241	1.00331	0.882677	0.223987	0.449862	0.400741	0.727908	1	0.10679	0.640121	0.129907					Ccl7	1.10633	0.854896	0.919749	1.40959	1.27845	0.963517	0.467473	0.552325	0.495271	0.970913	0.721084	0.687605
										Nos2	0.630218	1.65401	0.587531	0.760215	1.14389	0.881159	1.14659	0.685202	1.51119	0.429836	0.619588	0.128343	0.138931	0.415804	0.231583	0.340402	0.675859	0.612898	1	0.129573	0.399249	0.0691865					Nos2	0.759275	1.26212	0.928394	1.06383	0.899913	1.09072	0.995749	1.18447	1.18455	0.87202	0.775893	1.22779
fig3d										Arg1	0.950617	0.0688103	0.693478	0.71936	0.717505	1.23069	1.09531	2.07244	1.4518	2.43365	1.30396	0.207721	2.17267	1.0322	0.648274	0.37562	0.32103	1.00959	1	0.187772	1.05608	0.266093					Arg1	2.15453	0.542103	0.704952	0.636527	1.66669	1.02873	0.266471	0.245682	0.676708	0.982667	0.375875	2.39557
		F4/80+CD11c+ (Relative MFI)				F4/80+CD11c+ (Relative MFI)				Retnla	1.38332	0.885308	1.11665	0.749757	1.03385	0.797803	0.894997	0.663113	1.4752	0.899561	0.541321	0.793871	1.13381	1.2416	0.835055	0.731294	0.68786	1.05364	1	0.0934435	0.879779	0.0753585					Retnla	1.00496	0.932924	1.17913	1.27967	0.6457	0.751757	1.20586	1.05342	1.39178	1.18814	0.829597	0.676374
		eWAT				scWAT				Mrc1	0.935222	1.47788	0.84581	1.62349	0.975392	0.640209	0.60949	1.12621	0.766291	1.54169	1.10666	1.68203	2.07281	0.635291	1.83143	1.92385	1.15549	1.14459	1	0.117744	1.45487	0.157303					Mrc1	1.09279	0.866136	1.09415	1.14334	1.114	0.910457	0.77912	0.808563	1.15593	0.798637	0.691563	1.12289
		GPSM1f/f	GPSM1f/f;lyz2-cre			GPSM1f/f	GPSM1f/f;lyz2-cre			IL-10	0.842416	0.4481	1.16182	1.82591	0.632423	1.0272	1.29348	0.76531	1.00333	0.530784	3.89528	0.445958	0.798448	0.519461	0.968302	0.521373	0.301499	0.410275	1	0.135135	0.932376	0.376496					IL-10	0.686615	0.879801	0.869099	1.03022	1.12755	2.14397	0.262749	0.281901	0.461336	0.863608	0.428925	1.0391
		1.01151	0.795396			1.07073	0.91442
		0.962916	0.851662			0.947636	0.912466		fig3h
		0.965473	0.865729			1.01407	0.840172				Serum levels (pg/ml)																GPSM1f/f		GPSM1f/f;lyz2-cre
		1.00384	0.851662			1.00039	0.572489			Indicator	GPSM1f/f (n=8)								GPSM1f/f;lyz2-cre (n=8)								mean	sem	mean	sem
		1.05627				0.967175				TNF-α	33.2	21.02	59.2	35.58	25.98	69.6	57.46	39.32	14.38	15.58	24.1	19.2	14.98	16.78	16.78	14.98	42.67	6.14651	17.0975	1.13635
	mean	1	0.841112		mean	1	0.809887			IL-1β	56.4	60.4	128.4	70.4	60.4	56.4	114.4	64.4	28.4	20.4	48.4	14	24.4	10.4	44.4	18.8	76.4	10.0357	26.15	4.85324
	sem	0.017147	0.0155953		sem	0.0212372	0.0809962			Ccl2	58.82	164.24	72.02	66.84	99.66	57.46	73.82	112.44	12.28	42.66	40.68	33.98	39.98	58.36	29.42	69.54	88.1625	12.841	40.8625	6.16422
	n	5	4		n	5	4			IL-6	15.36	71.565	58.62	32.775	103.575	25.485	106.695	67.815	30.035	26.04	26.12	13.66	13.215	19.21	22.21	20.13	60.2362	12.1013	21.3275	2.12257
fig3e									fig3j
		F4/80+CD206+ (Relative MFI)				F4/80+CD206+ (Relative MFI)					Relatively mRNA levels (eWAT)																		GPSM1f/f		GPSM1f/f;lyz2-cre
		eWAT				scWAT				Gene	GPSM1f/f (n=9)									GPSM1f/f;lyz2-cre (n=9)									mean	sem	mean	sem
		GPSM1f/f	GPSM1f/f;lyz2-cre			GPSM1f/f	GPSM1f/f;lyz2-cre			Col1a1	1.04493	0.875314	0.619603	0.931913	1.4899	0.885385	1.6097	0.929754	0.613503	0.266683	0.853534	0.480314	0.477679	0.809117	0.993387	0.475047	0.555225	0.759752	1	0.11463	0.630082	0.0780087
		1.06177	1.4673			1.00551	1.09091			Col3a1	0.850912	0.621497	0.616688	0.804404	1.30403	1.03911	1.60758	1.10711	1.04866	0.24205	0.742102	0.722217	0.678455	1.07235	0.578481	0.57335	0.543697	0.873377	1	0.107215	0.669564	0.0771047
		0.959302	1.58067			0.966942	1.14601			Col4a1	1.12108	0.803804	1.13081	0.85046	1.09323	1.18934	0.764506	1.07921	0.967559	0.502241	0.167783	0.655759	0.861587	0.541301	0.670492	0.533445	0.622412	0.629619	1	0.0526984	0.576071	0.0620233
		0.978924	1.45858			1.02755	1.14325			Col6a1	1.15715	1.05378	0.889083	1.62114	1.18554	0.392858	0.527748	1.24496	0.927742	0.823917	0.221739	0.647713	1.005	0.709463	0.717823	0.608311	0.64978	0.798942	1	0.124555	0.686965	0.0706561
	mean	1	1.50218		mean	1	1.12672			Col6a2	1.17948	1.07127	0.809746	1.22429	1.39317	1.07363	0.535331	0.669296	1.04379	1.19209	0.16265	0.974793	0.930707	0.751435	0.932453	0.646632	0.656936	0.872519	1	0.0921197	0.791135	0.0968983
	sem	0.0314018	0.0393248		sem	0.017711	0.0179242			Col6a3	0.937667	0.993945	1.03972	0.458315	0.955464	1.26186	0.752731	1.20746	1.39284	0.224297	0.0771527	0.468619	0.541281	0.346408	0.299035	0.334305	0.194056	0.464608	1	0.0933915	0.327751	0.0495481
	n	3	3		n	3	3			Mmp2	0.855315	1.01131	1.54693	0.723352	1.01896	1.25494	0.713803	1.08965	0.785749	0.30932	0.0625487	0.291069	0.274465	0.436485	0.488549	0.413177	0.310332	0.344088	1	0.0911292	0.325559	0.0408861
										Tgfb1	1.15943	0.896768	1.05419	0.972068	1.25581	1.17421	0.781877	0.802094	0.903548	0.444251	0.221865	0.394088	0.413671	0.478363	0.603638	0.433172	0.473336	0.743083	1	0.0567193	0.467274	0.0478675
										Acta2	1.72249	0.886501	1.00347	1.07307	0.856514	0.99218	0.795574	1.16767	0.50254	0.763101	0.618598	0.714809	0.365382	0.652716	0.567166	0.41051	0.962844	0.697994	1	0.110443	0.639236	0.0603626
									fig3k
											Relatively mRNA levels (scWAT)																		GPSM1f/f		GPSM1f/f;lyz2-cre
										Gene	GPSM1f/f (n=9)									GPSM1f/f;lyz2-cre (n=9)									mean	sem	mean	sem
										Col1a1	0.293628	1.29773	0.616294	1.13289	1.39014	1.77837	0.696791	0.790291	1.00388	0.0397842	0.676982	0.0309904	0.365118	0.277552	0.136452	0.380063	0.762941	0.116604	1	0.151221	0.30961	0.0887579
										Col3a1	0.965434	0.654783	0.679165	0.616459	1.2508	1.83471	1.10441	0.781518	1.11272	0.70671	0.490648	0.371662	1.06086	0.712928	0.216915	0.403642	0.916213	0.825504	1	0.129174	0.633898	0.0932765
										Col4a1	0.833931	1.3769	0.799386	0.766795	0.920546	1.1524	1.067	0.92707	1.15597	0.766109	0.977461	0.282413	0.257153	0.53275	0.840161	0.544055	0.596553	0.927632	1	0.0674886	0.636032	0.0873589
										Col6a1	0.860235	1.36427	0.751543	1.38915	1.41861	0.695094	0.678765	1.02444	0.817884	0.506989	0.131814	0.648184	0.825753	0.762361	0.267853	0.503122	0.582362	0.885173	1	0.103451	0.568179	0.0833104
										Col6a2	0.825152	1.36689	0.719541	1.18994	1.62852	0.779956	0.638564	1.23017	0.621274	0.596877	0.0817801	0.581036	0.998289	0.80325	0.249671	0.451804	0.510169	0.758228	1	0.120785	0.559012	0.093656
										Col6a3	0.681392	1.11829	0.860184	0.915664	1.67253	0.98773	0.987796	1.15728	0.619136	0.755978	0.116637	0.518099	0.676769	0.810241	0.267002	0.546668	0.743513	0.511201	1	0.103047	0.549568	0.0776472
										Mmp2	1.22757	0.699963	0.920266	1.0283	0.844172	1.29606	1.04609	0.980233	0.957352	0.643723	0.379131	0.297196	0.458494	0.673008	0.614389	0.738979	0.479839	0.480983	1	0.0606945	0.529527	0.0487577
										Tgfb1	0.902119	1.65426	0.706184	0.814129	0.899424	1.15162	0.985326	0.725502	1.16143	0.510585	0.476187	0.469739	0.572483	0.677865	0.374059	0.51022	0.74737	0.662494	1	0.0981242	0.555667	0.0398186
										Acta2	0.616869	0.593812	0.918713	0.736389	0.836555	0.603171	1.61902	2.36841	0.707064	0.337749	0.215197	1.73911	2.00371	1.34706	1.64826	1.85357	1.85774	0.839436	1	0.201163	1.31576	0.227964
[truncated: 6 more columns]

## Sheet: figure4
fig4a															fig4d
	VO2(ml/kg/h) of NCD																NCD				HFD
		GPSM1f/f (n=6)						GPSM1f/f;lyz2-cre (n=3)									UCP1 (quantification)				UCP1 (quantification)
	07:00	3533.6	3897.1	4203	3480	3760	3328	3965.2	4452.2	5128							GPSM1f/f	GPSM1f/f;Lyz2-cre			GPSM1f/f	GPSM1f/f;Lyz2-cre
	08:00	3431.1	3168.8	3728.2	4200.4	3639.5	3422.3	4219.5	3333	5188.2							1	1.84			1	1.5
	09:00	4399	3495.5	3396.5	3637.5	3941.4	3031	3670.6	3713.5	4427.2							1.19	1.97			1.28	1.8
	10:00	3731.6	3132.8	3316.2	3628.2	3353	3460	3422.8	3898.5	4352.2							1.06	2.29			0.72	2
	11:00	3158.2	3628.5	3748	3485.1	3951.8	3282.8	3786.2	3250	4697						mean	1.08333	2.03333		mean	1	1.76667
	12:00	3227.2	3149.4	3324.5	3415	3557.8	3194.3	3592.3	3076.3	4095.4						sem	0.0560753	0.133708		sem	0.161658	0.145297
	13:00	3706.6	3032	3094.6	3634.6	3477	3161.6	4179	3471.4	4624.2						n	3	3		n	3	3
	14:00	3214.8	3899.4	3715.6	3437.2	3484	3418.8	3839.4	3452.6	5242.6
	15:00	3675.6	3085.4	3393.8	3164.6	3494.4	3120.3	3917.6	3032	4113.8
	16:00	3233	3010.8	3181.1	3404.8	3451.1	2968.2	3369.6	3079.2	4564.3					fig4e
	17:00	3019.6	3937.8	3019.6	3773	3234.4	3248.3	3876.8	4063.7	4922.7							Relatively mRNA levels (NCD)																		GPSM1f/f		GPSM1f/f;lyz2-cre
	18:00	3907.4	3074.3	3471.1	3397.2	3775	3183.8	3858.2	3390.6	4342.6						Gene	GPSM1f/f (n=9)									GPSM1f/f;lyz2-cre (n=9)									mean	sem	mean	sem
	19:00	3607.6	3885.2	3561.4	3051	4185	3141.1	3701	3682.8	5069.4						Ucp1	0.48182	0.740315	0.94471	1.52759	1.18338	0.941857	1.45584	1.14422	0.580265	0.962916	1.80558	1.4828	1.17471	1.25679	1.26115	1.62067	1.00479	1.96191	1	0.121286	1.39237	0.116252
	20:00	4280.2	3509.8	4046.5	3742.1	3818.8	3979.2	4193	4689.4	5882.7						Pgc1α	0.743248	0.729165	0.607369	1.45558	1.17744	0.875309	0.891561	1.24458	1.27574	2.51864	2.58041	3.35955	1.52736	2.92006	0.991479	1.0751	1.95343	2.18668	1	0.0982933	2.12363	0.271215
	21:00	4505.5	3837	4372.4	3687.8	3759.5	3756.8	4442.6	4799.2	6069.2						Cidea	1.17132	0.837208	0.760931	0.823966	0.911412	0.730015	1.15696	1.14374	1.46445	1.13502	1.39902	1.46528	1.13949	1.24861	1.15601	1.20876	1.4566	1.31272	1	0.0821367	1.28017	0.0445579
	22:00	4189.2	4399.3	4544.6	4300.5	4433.8	4362.6	4284.4	4703.8	5618.8						Adrb	1.10346	0.914274	0.732146	0.697459	1.14055	0.846395	1.32105	0.933583	1.31108	1.44084	1.81919	1.35451	0.784676	1.34417	1.21499	1.02014	0.939958	1.7458	1	0.0771844	1.29603	0.116288
	23:00	3624.6	3832.2	3898.1	4447.6	4380.8	3770.1	4430.5	4630	5259						Cox5a	1.08748	1.04678	0.970681	0.821375	0.936354	0.775001	1.3214	0.995503	1.04543	1.17923	1.09643	1.1004	1.46622	1.03074	1.30454	1.31499	1.30902	1.23628	1	0.0530543	1.22643	0.045897
	00:00	4732.5	4408	4340.2	3675.5	4460.8	4461.4	5001.2	4470.2	4480.8						Cox7a1	1.48934	0.869076	0.811051	1.05597	0.675379	0.967502	1.03783	1.03335	1.0605	1.00536	1.29714	1.29506	1.35099	0.995981	1.19545	1.07813	1.11046	1.43956	1	0.0752838	1.19646	0.0528286
	01:00	3817	4146.4	3860.6	3969.5	4389.3	4226.2	4764	4694.4	4362.2						Cox8b	1.38162	0.714549	0.842574	0.712023	1.1558	0.786081	1.26287	0.995231	1.14925	1.00688	1.12303	1.23062	1.22512	1.333	0.925763	0.894603	1.03424	1.34419	1	0.0830216	1.12416	0.0562061
	02:00	4392	3514.2	3920.4	4824.2	4302	3770.1	4243.6	4340.8	5500
	03:00	3466.2	3541.3	4108.8	4673.3	4460.8	4041	3946.8	4178.6	5161.4
	04:00	3536.5	3889.2	4142.8	4443.3	4380.6	3736.3	4564.3	3625.2	4534.3					fig4f
	05:00	4446	4145.3	4210.3	4021.3	4178.6	3889.9	4225.4	4128	5521.2							Relatively mRNA levels (HFD)																				GPSM1f/f		GPSM1f/f;lyz2-cre
	06:00	4244.1	4392.4	4121.4	3672.6	4032	3837.5	4565.5	4447	5488.6						Gene	GPSM1f/f (n=10)										GPSM1f/f;lyz2-cre (n=10)										mean	sem	mean	sem
																Ucp1	0.676592	1.45586	1.23397	0.633582	0.62659	1.1482	0.267833	1.10987	1.26766	1.57985	2.29329	4.13739	1.14891	2.89934	1.25216	1.04119	1.04917	1.32058	0.939934	1.62492	1	0.134115	1.77069	0.329486
		VO2(ml/kg/h) of NCD														Pgc1α	0.513412	1.43104	1.35998	0.695565	1.02954	0.683893	0.209784	1.17263	1.49815	1.40599	3.90325	4.00503	2.13774	3.9626	1.93357	1.17483	2.58421	0.99781	1.94152	0.819528	1	0.141926	2.34601	0.390782
		GPSM1f/f		GPSM1f/f;lyz2-cre												Cidea	0.638503	1.09094	1.46349	0.807066	0.918918	0.960289	0.24508	1.06063	1.37864	1.43644	1.63674	2.83211	1.50945	3.14145	1.89754	1.5884	1.5436	1.91164	1.49821	0.530291	1	0.120489	1.80894	0.231198
		light	dark	light	dark											Adrb	0.789068	0.560306	2.04336	0.607265	1.11533	0.379273	0.324415	1.61211	1.39016	1.17872	2.58864	2.47049	1.57899	2.48412	1.7953	1.63874	2.29428	2.26261	1.84118	1.08929	1	0.179336	2.00436	0.154987
		3519.81	4070.12	3808.1	4363.52											Cox5a	1.03938	1.32015	1.07018	0.570285	0.951734	1.32787	0.445743	1.04898	1.10522	1.12046	1.66408	2.25768	1.52378	1.81852	1.35967	1.19403	1.07683	1.29184	1.02017	0.672159	1	0.090593	1.38787	0.142539
		3375.98	3958.36	3517.75	4365.78											Cox7a1	0.935269	1.3255	1.14878	0.590454	0.964161	1.20043	0.362808	1.05322	1.10706	1.31232	1.82014	2.38641	1.4822	2.14879	1.6605	1.21211	1.03007	1.24962	1.16891	0.543653	1	0.0977135	1.47024	0.173749
		3466.02	4093.96	4641.52	5245.63											Cox8b	0.979375	1.36363	1.16611	0.490885	0.967406	1.36103	0.401675	1.07068	1.09466	1.10454	1.79151	1.82832	1.6022	1.9598	1.60764	1.15035	1.14099	1.43701	1.2144	0.806583	1	0.101856	1.45388	0.116545
		3554.8	4042.39
		3593.28	4231.83
		3234.95	3914.35
	mean	3457.47	4051.83	3989.12	4658.31
	sem	54.1703	45.5474	336.794	293.66
	n	6	6	3	3
fig4b
	VO2(ml/kg/h) of HFD
		GPSM1f/f (n=7)							GPSM1f/f;lyz2-cre (n=5)
	07:00	4528.21	4217.74	3493.52	4369.86	3796.73	3293.34	4293.46	4839.4	4951.31	5403.2	4112.46	4198.88
	08:00	4064.24	4187.51	3689.73	3364.73	3397.84	2677.06	3803.35	4251.13	3479.27	4837.51	2994.09	4188.71
	09:00	2748.56	3082.02	3057.33	3239.19	2592.24	2546.42	3677.88	3363.83	3105.79	3768.32	3391.63	3176.4
	10:00	2945.38	2742.62	2882.22	3915.05	2601.03	2636.54	3253.97	3182.39	3518.45	3714.93	2924.58	3102.79
	11:00	2931.8	3913.61	3097.72	3100.28	2246.68	2643.78	2827.16	3879.62	3892.85	4990.62	2961.83	2984.18
	12:00	3222.99	2968.77	2983.17	3003.4	3247.14	2444.78	2666.73	3260.19	3364.05	3826.62	2926.55	3061.47
	13:00	2767.29	2799.01	3225.68	3027.39	2438.35	2994.71	2572.8	3020.91	3586.55	3544.37	3959.11	3510.26
	14:00	3447.39	3049.9	3259.89	3760.94	3191.86	3037.8	3116.7	3246.43	3613.12	3709.6	3056.53	3227.24
	15:00	2890.35	2745.84	2962.7	2661.08	2625.18	2377.71	2635.7	3437.76	3136.24	3716.6	2960.92	3330.65
	16:00	2526.19	3374.4	2716.26	2775	2458.58	2564.69	2485.66	3241.17	3451.14	3631.19	3524.71	2784.09
	17:00	3076.36	2831.49	2526.62	3548.66	2463.79	2333.93	2526.32	2945.46	3192.9	3631.53	2842.82	3452.47
	18:00	3016.01	2858.35	3027.7	2989.7	2712.05	2803.18	2625.71	3177.09	3305.57	3508.87	3154.15	3108.42
	19:00	3079.55	3874.54	3252.77	3389.74	2905.25	2594.38	2695.38	3329.97	3900.44	4711.73	3045.77	3255.64
	20:00	3749.31	3641.4	4409.58	4175.14	3288.21	3031.26	3738.11	4661.56	4700.66	4469.31	3807.18	3764.91
	21:00	4427.64	4010.42	4447.35	3457.51	3666.89	3412.96	3958.68	4821.31	3996.92	5550.11	3976.96	4591.85
	22:00	3990.03	3770.67	3896.11	4198.52	3363.41	3042.32	3787.64	4743.7	4639.89	4675.96	3622.66	4549.72
	23:00	4071.37	3554.21	3178.16	4264.54	2879.25	3504.7	2901.65	4626.12	4451.64	4322.66	3045.74	4608.29
	00:00	3315.23	3973.25	4483.65	3229	3692.21	3470.63	2875.23	3526.85	3831.31	4427.34	3329.63	3492.12
	01:00	3914.7	3189.26	4062.44	3256.08	3088.98	3228.48	3912.97	3439.31	3659.54	3898.75	4462.02	3647.81
	02:00	3300.3	3001.61	3414.84	3503.94	3354.23	2839.78	2837.39	3679.88	4800.19	5196.67	3380.51	3683.91
	03:00	3610.61	3058.34	3307.35	3069.34	2950.23	2650.11	2901.82	3377.39	3594.34	4557.55	3733.3	4273.7
	04:00	4037.91	3112.18	3527.73	3345.25	2598.16	2743.39	2741.7	3766.05	3737.21	4408	3390.1	3638.54
	05:00	4256.88	3433.82	3457.29	3329.9	2895.53	3599.77	3173.43	4705.22	4366.06	5022.92	4221.92	4507.08
	06:00	4270.23	4141.6	4310.88	4232.49	3092.09	2854.81	4324.65	4704.97	4258.04	4942.08	4308.6	3456.8
		VO2(ml/kg/h) of HFD
		GPSM1f/f		GPSM1f/f;lyz2-cre
		light	dark	light	dark
		3180.4	3835.31	3487.11	4115.19
		3230.94	3563.44	3549.77	4161.35
		3076.88	3812.35	4023.61	4681.92
		3312.94	3620.95	3234.11	3693.7
		2814.29	3147.87	3343.8	3955.86
		2696.16	3081.05
		3040.45	3320.72
	mean	3050.29	3483.1	3527.68	4121.61
	sem	84.5792	115.295	135.661	162.196
	n	7	7	5	5

## Sheet: figure5
fig5f
	TNFα (ng/ml)
		GPSM1f/f (n=3)					GPSM1f/f;lyz2-cre (n=3)
	LPS (hour)				mean	sem				mean	sem
	0	1.0242	0.98332	0.8222	0.94324	0.0616598	0.8555	0.823432	0.7774	0.818777	0.0226653
	6	5.74471	5.39023	5.24005	5.45833	0.149608	3.5336	3.50852	3.84161	3.62791	0.107093
	12	6.78257	6.76947	5.91044	6.4875	0.28855	4.10789	3.69705	4.00075	3.93523	0.12304
	18	8.02343	7.88344	9.24212	8.383	0.431459	5.0123	4.99983	4.69123	4.90112	0.105007
	IL-6 (ng/ml)
		GPSM1f/f (n=3 to 4)						GPSM1f/f;lyz2-cre (n=3 to 4)
	LPS (hour)					mean	sem					mean	sem
	0	1.6485	2.0757	2.8216	1.9672	2.12825	0.248259	1.0745	1.7289	1.5465	1.4769	1.4567	0.138034
	6	9.1678	10.7016	8.2221	9.5362	9.40692	0.512664	4.5808	3.5336	3.6051	4.7214	4.11022	0.31393
	12	29.9584	23.4144	29.651		27.6746	2.13195	10.9804	8.437	8.1172		9.1782	0.905817
	18	14.5226	14.461	16.4376		15.1404	0.648844	8.6494	7.879	6.3142		7.6142	0.686993
	Ccl2 (ng/ml)
		GPSM1f/f (n=3 to 4)						GPSM1f/f;lyz2-cre (n=3 to 4)
	LPS (hour)					mean	sem					mean	sem
	0	58.846	52.628	60.232		57.2353	2.33815	52.192	41.287	58.343		50.6073	4.98699
	6	113.42	124.426	105.651	119.33	115.707	4.0363	83.656	91.725	83.889	90.603	87.4682	2.14653
	12	106.615	117.236	122.73	127.265	118.462	4.44937	82.95	98.193	91.278	82.769	88.7975	3.7077
	18	154.917	148.082	160.893	145.484	152.344	3.47527	116.493	107.399	97.353	121.896	110.785	5.38454

## Sheet: figure6
fig6e
			Body weight (g)
		HFD (weeks)	GPSM1f/fTNFAIP3f/+									GPSM1f/f;Lyz2-cre									GPSM1f/fTNFAIP3f/+;Lyz2-cre								TNFAIP3f/+;Lyz2-cre
		0	26.7	26.1	27.7	24.6	20.9	28.8	27.5	25.7	25.8	25.6	28.9	29.6	23.4	29.9	23.4	25	22.4	21.7	30.1	29.8	26.3	24.5	26.9	24.5	23	20.4	26.7	28.6	23.7	28.2	25	22.8	25.8	24.4	27
		1	30.2	28.4	30.8	30.1	25.9	32.2	29.7	29.2	28.1	27.1	29.1	29.8	27.3	31.5	26.7	27.5	26.2	24.8	31.5	32.8	30.4	28	27.6	29.5	25.7	24.6	28.8	31.9	26	32.2	28	27.1	29.7	27.1	32.8
		2	31.9	30.1	32.9	32.9	27.7	34.4	30.2	32.1	29.6	29.2	31	30.6	29	32.6	28.7	30.1	28	26.7	32.5	34.6	31.1	29.6	29.4	30.5	27.9	27.4	28	32.7	26.8	33.5	29.1	28.1	31.1	28.1	35.7
		3	32.8	31.1	35.7	35.8	30.4	37.1	31.4	33.3	31.3	30.3	33.5	32	30.1	33.9	31	32.7	30.6	28.9	33.9	36.2	32.5	31.2	30.7	33.6	29.5	30.2	30.2	34.9	28.8	36.5	30.5	30.4	34.5	30.6	38.6
		4	35.4	33.3	39	39.3	34.8	40.1	34.7	37	33.5	33	35.2	34.1	34.7	36.4	33.6	34.3	32.4	31.6	36.2	38.7	33.7	34.1	33.1	36.2	33.2	34.1	31	36.8	33.6	39.2	33.8	33.6	38.2	33.7	42.2
		5	37.7	34.9	41	41.2	36.2	41.2	36.3	38	34.8	34.6	37	35.1	35.5	36.5	34.9	36.5	34.1	32.8	37.6	40.1	36.5	35.7	33.9	37.2	34.5	36.4	31.8	37.5	35.7	40.3	34.4	35.9	40	35.4	43.9
		6	38.9	35.9	42.1	43.3	38.3	41.8	38.4	41	36.4	34.8	38	36.4	37.5	37.5	36.2	39.8	35.8	34.6	38.8	41.2	38	38.1	36.1	39	37	37.5	32.3	39.5	37.7	42.7	36.5	38.8	43.5	38.8	46.1
		7	41.5	38.5	43.5	45.2	39.4	44	39.2	42.6	38.1	35.9	40.4	36.8	40	39.6	38.4	39.5	36.9	36.1	40.2	42.2	39.8	40	38	40.9	39.3	39.4	34.5	40.5	39.6	45.2	39.2	41.4	46.4	41.3	49
		8	43	40.5	45.5	46.8	41.4	46.5	42.2	43.3	40.9	37.2	42	37.5	41.2	40.9	39.5	42.5	38	37.9	42.5	44.5	41.1	42.5	40.9	42.5	41	41.2	36.6	42.1	41.5	46.5	42.2	43.3	47.5	43.5	50.2
		9	44	42	47	48	43.5	47.8	44	45	43	38	43.5	39.5	42.2	42	40.4	43	39.5	39.2	44	46	43	43.5	42	44	43	43.3	38.4	43.8	42.9	47.8	44	44.9	48.9	45.1	51
		10	45	43.5	48.2	48.2	45	48.2	45.5	46.3	44.9	40.9	44.2	41.3	43.1	44	42.1	43.5	41	42	45	47.5	45.1	44.9	44.2	45.9	44.2	44.8	40.2	45.5	44.2	49	46.5	45.1	49.2	47.5	51.5
fig6f
	fat pads
		GPSM1f/fTNFAIP3f/+ (n=8)								mean	sem	GPSM1f/f;Lyz2-cre (n=7)							mean	sem	GPSM1f/fTNFAIP3f/+;Lyz2-cre (n=7)							mean	sem	TNFAIP3f/+;Lyz2-cre (n=7)							mean	sem
	scWAT	1.563	1.828	2.046	1.424	1.567	1.688	1.521	1.519	1.6445	0.0718428	1.33	1.219	1.267	1.061	1.261	1.358	1.085	1.22586	0.0431776	1.735	1.562	1.566	1.435	1.525	1.423	1.821	1.581	0.0559162	2.491	2.195	1.301	2.234	1.522	2.028	2.008	1.96843	0.157723
	eWAT	2.489	2.823	2.508	2.962	2.021	2.206	2.523	2.81	2.54275	0.113062	2.27	2.045	2.108	2.308	2.257	2.493	2.208	2.24129	0.0548338	2.817	1.901	2.106	2.547	2.145	2.41	2.037	2.28043	0.122255	3.469	2.786	2.71	2.643	2.662	2.633	1.997	2.7	0.162
	BAT	0.149	0.165	0.162	0.256	0.162	0.204	0.259	0.208	0.195625	0.0153866	0.132	0.14	0.147	0.123	0.124	0.136	0.135	0.133857	0.00321772	0.191	0.182	0.169	0.174	0.157	0.175	0.232	0.182857	0.00910633	0.159	0.198	0.141	0.195	0.188	0.177	0.146	0.172	0.0088533
	Liver	1.481	1.8	2.181	1.566	1.627	1.443	1.523	1.623	1.6555	0.084523	1.11	1.291	1.203	1.016	1.034	1.152	1.02	1.118	0.0394721	1.434	1.402	1.54	1.407	1.497	1.659	1.422	1.48014	0.0354639	2.061	1.525	1.265	2.443	1.502	1.662	1.57	1.71829	0.150983
fig6g
	GTT, glucose (mmol/l)
	Time (min)	GPSM1f/fTNFAIP3f/+							GPSM1f/f;Lyz2-cre							GPSM1f/fTNFAIP3f/+;Lyz2-cre							TNFAIP3f/+;Lyz2-cre
	0	10.5	10.4	10.7	9.8	12.9	14.4	12.9	8.8	8.6	11.5	12	9.9	11.8	8.2	12.4	10.4	10.9	11.4	11.8	10.1	9.9	11.2	11	13	12.7	12	14.5	13.8	14.7
	15	25.5	25	23.8	21.9	21.6	27.1	23	17.4	19.9	20.1	18.9	21.6	20.3	16.3	22.8	24.4	25.5	21.4	22.4	23.4	22.6	24.4	19.6	30	26.6	28.6	25.1	25.5	25.7
	30	24.9	25.3	23.8	26.2	25.4	29.5	26.6	16.2	19.9	21.9	23	19.5	20.8	15.9	24	26.7	27.5	23.4	26.1	22	26.7	27.4	26	29.9	26.4	26.5	27.2	28.7	25.7
	60	22.1	22.1	18.3	22.4	19.5	29.2	21	10.7	13.3	17.7	18.7	19.3	18.1	19.4	25.9	20.6	22.1	21	22.5	19.9	24.4	21.1	21.8	27.4	21.8	22.6	26	29	26.4
	90	15.9	17.8	13	19.4	18.8	24.1	16.4	8.7	8.8	14.8	16.3	14	16	10.4	19	19.3	16.8	16.5	18.7	14.5	16	17.7	16.1	19	18.1	17.8	23.5	28	25.7
	120	13.9	16	12.1	15.9	15.8	24	13.9	9.4	8.7	13.7	13	12.5	12	10	15	13.4	15.1	14.5	14.6	12.2	12.2	15.1	12.9	15	13.5	16.3	20.6	25.7	27.5
		AOC of GTT
		GPSM1f/fTNFAIP3f/+		GPSM1f/f;lyz2-cre		GPSM1f/fTNFAIP3f/+;Lyz2-cre		TNFAIP3f/+;Lyz2-cre
		1110		358.5		1059		1113
		1211.25		572.25		1194.75		972
		809.25		681		1168.5		1277.25
		1308		696		907.5		963.75
		830.25		835.5		1050.75		1131.75
		1409.25		648		924.75		1151.25
		822.75		723.75		1221		1571.25
								1285.5
	mean	1071.54		645		1075.18		1183.22
	sem	95.1031		56.4364		47.7776		69.5975
	n	7		7		7		8
fig6h
	ITT, glucose (mmol/l)
	Time (min)	GPSM1f/fTNFAIP3f/+							GPSM1f/f;Lyz2-cre							GPSM1f/fTNFAIP3f/+;Lyz2-cre							TNFAIP3f/+;Lyz2-cre
	0	11.7	11	10.9	10.9	13.7	15.8	13.1	11	12	11.2	13	11.5	10.2	11	11.3	13.1	12.2	12.9	10.3	10	13	11.5	12.9	11.7	13.3	11.5	12.9	14.1	14.5
	15	8.5	9.8	10.7	11.7	11.8	14.2	11	6.9	5.2	6.9	9.3	9.2	6.9	8.2	9.4	10.9	11.6	9.6	9.5	10.8	11.8	10.3	10.7	9.7	8.9	9.5	9.9	13.2	11.1
	30	7.9	5.7	8.4	9	7.1	12.8	8.5	5.1	4.8	5	6.2	5.5	5.2	6.2	8.8	9.7	8.3	7.9	4.6	7.5	7.7	6.2	8.4	7.2	6.5	5.7	5.7	6.8	9.2
	60	6.6	5.2	7.4	6.9	10.7	9.6	6.4	5.5	3.8	4	5.3	5.2	3.8	4.7	7.7	7.5	4.9	6.6	7.5	8.4	6.5	6.2	6.7	7	6.9	6.5	5.5	6.9	8.8
	90	7.3	8.9	8.3	8.2	8.9	10.3	7.2	6	8	3.7	5.9	5.6	4.3	6.3	7.1	6.5	5	5.8	6.1	7	9.8	7.8	6.8	6.9	7	6.2	8.1	8.5	9.7
	120	9	11.2	8.6	10.2	12.9	12.3	8.8	7.7	8.3	5.8	7.6	6.9	6	7.8	8.4	8.3	6.7	7.9	8.4	9.7	9.7	8.5	9.5	9	9.7	8.9	9.7	10.7	10.8
		AOC of ITT
		GPSM1f/fTNFAIP3f/+		GPSM1f/f;lyz2-cre		GPSM1f/fTNFAIP3f/+;Lyz2-cre		TNFAIP3f/+;Lyz2-cre
		459		558.75		362.25		452.25
		371.25		685.5		547.5		554.25
		276.75		726		614.25		456.75
		242.25		733.5		639		654
		423		604.5		378.75		508.5
		495		594		186.75		621
		577.5		528		477.75		612.75
								540.75
	mean	406.393		632.893		458.036		550.031
	sem	45.0284		31.0057		60.671		26.683
	n	7		7		7		8
fig6j
		F4/80+CD11c+ (Relative MFI)
		eWAT
		GPSM1f/fTNFAIP3f/+		GPSM1f/f;lyz2-cre		GPSM1f/fTNFAIP3f/+;Lyz2-cre		TNFAIP3f/+;Lyz2-cre
		0.96772		0.545022		0.90384		1.03024
		1.11451		0.853551		1.15121		0.819572
		0.931023		0.786952		1.02752		0.876656
		0.986748		0.808699		0.947333
	mean	1		0.748556		1.00748		0.908823
	sem	0.0398829		0.0692468		0.0543276		0.0629057
	n	4		4		4		3
fig6k
																																GPSM1f/fTNFAIP3f/+		GPSM1f/f;lyz2-cre		GPSM1f/fTNFAIP3f/+;Lyz2-cre		TNFAIP3f/+;Lyz2-cre
	Gene	GPSM1f/fTNFAIP3f/+ (n=8)								GPSM1f/f;lyz2-cre (n=7)							GPSM1f/fTNFAIP3f/+;Lyz2-cre (n=8)								TNFAIP3f/+;Lyz2-cre (n=7)							mean	sem	mean	sem	mean	sem	mean	sem
	TNF-α	1.46266	0.996392	1.30988	1.46074	0.56871	0.740272	0.75017	0.711173	0.229875	0.925084	0.135263	0.140887	0.431306	0.147824	0.36413	0.967498	0.733872	1.31254	1.19329	1.10898	0.530781	1.10242	1.63995	1.39602	1.71131	1.35737	2.35727	1.74903	1.59119	1.27488	1	0.128291	0.339196	0.107112	1.07367	0.120681	1.63387	0.138555
	IL-1β	0.740035	0.77566	0.579439	2.2268	0.625631	0.766823	1.33218	0.953433	0.500472	0.221677	0.281063	0.390271	0.112729	0.267036	0.326681	2.51195	0.709146	1.10611	0.547328	0.370496	0.625242	0.851971	0.651571	1.25611	0.613635	0.636088	1.08269	0.448431	0.421507	0.587154	1	0.193965	0.29999	0.0467261	0.921727	0.239709	0.720802	0.121283
	IL-6	0.817758	0.789245	0.75263	1.04384	2.12527	0.77507	0.896016	0.800171	0.175441	0.380402	0.593858	0.437956	0.417875	0.478297	0.254013	1.03206	0.87869	0.883053	0.979264	0.970929	0.914874	1.07721	0.843638	0.77825	0.829441	1.24058	1.66533	1.02669	1.31181	2.53582	1	0.164117	0.39112	0.0527894	0.947464	0.028745	1.34113	0.229953
	Ccl2	1.02036	0.83563	0.769432	1.60854	1.02405	0.689926	0.842625	1.20944	0.116442	0.315639	0.298826	0.318893	0.279851	0.327357	0.23617	1.06873	0.739512	0.885016	0.70625	0.828424	0.717599	0.652552	2.16032	1.35064	1.52874	0.371585	0.892584	1.14097	1.30996	2.73901	1	0.104904	0.270454	0.028206	0.969801	0.176324	1.33336	0.27478
	Ccl3	1.51046	0.891873	1.17123	1.73357	0.852682	0.523331	0.703459	0.613398	0.543687	0.189569	0.090844	0.251564	0.219598	0.472881	0.271785	1.08671	1.36646	1.6474	0.884403	1.14057	0.439993	0.77668	1.48567	0.943782	1.75343	0.232424	1.64028	2.04485	1.07714	0.838558	1	0.153879	0.291418	0.0606127	1.10349	0.140645	1.21864	0.236997
	Ccl7	0.804531	0.617539	1.03745	1.59518	0.982036	0.748726	0.634421	1.58012	0.55663	0.269877	0.41005	0.242415	0.469022	0.315379	0.419319	0.823777	0.662981	0.913979	0.941236	0.701382	0.875272	0.971078	1.21126	1.95805	0.74874	0.626166	0.540038	0.959928	0.665993	1.13669	1	0.138472	0.383242	0.0427426	0.887621	0.0604527	0.947943	0.185497
	Nos2	0.966981	1.16577	1.00225	0.810775	0.832566	1.01311	1.24287	0.96568	0.635411	0.663513	0.605023	0.261951	0.324624	0.214864	0.429509	1.10353	2.45151	0.879122	1.17445	1.09948	0.992531	0.614339	0.759848	1.37143	1.22908	1.00992	0.720508	0.613122	1.53715	1.71653	1	0.0522271	0.447842	0.0708377	1.13435	0.199759	1.17111	0.155482
	Arg1	0.628725	1.19507	1.54346	1.02694	0.69528	0.997986	0.708465	1.20407	0.655312	1.76819	0.357753	0.931836	0.679935	1.22652	0.801254	0.666784	1.44048	0.490829	1.06282	1.26709	0.640842	2.81306	1.09776	0.977772	0.616889	1.9258	1.8765	1.81099	1.3537	0.953807	1	0.11112	0.917257	0.173986	1.18496	0.260208	1.35935	0.198425
	Retnla	0.972145	1.31244	0.439724	0.295656	1.61698	1.08012	1.73209	0.550847	1.64308	1.45437	1.56757	2.65282	2.3003	3.3339	4.45786	0.420394	0.975834	1.74286	0.794781	1.13024	1.16894	1.81508	0.543321	1.66457	0.484579	1.39649	0.17489	0.736897	1.83233	2.69073	1	0.190543	2.48713	0.416555	1.07393	0.179542	1.28293	0.331144
	Mrc1	1.26898	1.25796	1.53835	0.74888	1.09296	0.634528	0.757782	0.700557	1.94485	1.97705	1.61258	1.32811	1.18717	1.334	1.22105	1.10692	0.944688	0.69544	1.22095	1.07713	1.12183	0.518643	1.26567	1.24606	0.143159	1.514	2.90577	1.52932	1.34977	1.31055	1	0.118195	1.51497	0.126241	0.993908	0.0924706	1.42838	0.304932
	IL-10	1.97829	1.23258	0.918279	1.30785	0.401374	0.808741	0.540353	0.812537	3.48697	0.556699	0.679514	1.24346	1.40318	1.24845	1.14627	0.348646	0.310295	0.296794	1.08719	0.748344	0.296903	0.506728	1.53847	0.493456	1.12279	0.370552	1.38483	1.56212	1.20242	1.26582	1	0.176976	1.39494	0.36831	0.641672	0.161788	1.05743	0.170468

## Sheet: figure 7
fig 7a
	cAMP (pmol/106 cells)
		GPSM1f/f				GPSM1f/f; Lyz2-cre				GPSM1f/f		GPSM1f/f; Lyz2-cre
	Time (min)									mean	sem	mean	sem
	0	2.394	1.399	1.5123	2.2983	2.412	1.867	2.28763	2.7632	1.9009	0.258842	2.33246	0.184961
	5	4.077	3.957	4.151	4.575	7.86458	5.71244	5.5454	4.56411	4.19	0.134414	5.92163	0.695415
	15	3.954	3.562	3.659	3.738	6.23491	5.72875	4.92188	5.11679	3.72825	0.083413	5.50058	0.299096
	30	2.443	2.561	1.241	1.94	2.93084	2.66016	3.2265	2.05288	2.04625	0.300291	2.71759	0.249932
fig 7c
	A20 relatvie enrichment							IgG		p-Creb
	Time (hour)	IgG			p-Creb			mean	sem	mean	sem
	0	1.40705	0.654539	0.938412	3.0835	2.0398	2.75979	1	0.219403	2.6277	0.308446
	1	1.23691	1.1705	1.19102	12.5901	13.7592	13.298	1.19948	0.0196296	13.2158	0.339991
	β-globin relatvie enrichment							IgG		p-Creb
	Time (hour)	IgG			p-Creb			mean	sem	mean	sem
	0	1.08607	1.00104	0.912887	1.29379	1.16567	1.08659	1	0.0499975	1.18202	0.0603685
	1	1.1104	1.16732	1.09485	1.90909	1.49924	1.22052	1.12419	0.0220272	1.54295	0.199972
fig 7d
	Relatvie luciferase activity							Ctrl		Creb
		Ctrl			Creb			mean	sem	mean	sem
	pA20 WT	0.74732	0.983529	1.26915	9.11508	9.54031	10.4624	1	0.150865	9.70594	0.397665
	pA20 del CRE	0.987729	0.978183	1.02409	1.01452	1.0715	0.94341	0.996667	0.0139852	1.00981	0.0370501

## Sheet: figure 8
fig 8c
		Adiponectin (ng/ml)
		conditional medium	GPSM1f/f	GPSM1f/f;Lyz2-cre	Ad-GFP	Ad-GPSM1
		633.18	280.188	492.58	265.781	172.34
		611.125	290.3	477.2	250.2	165.2
		642.3	255.3	466.8	249.2	155.3
	mean	628.868	275.262	478.86	255.06	164.28
	sem	9.25406	10.3994	7.48819	5.3682	4.94049
	n	3	3	3	3	3

## Sheet: figure 9
fig 9c													fig 9m
		P65 nuclear translocation (%)													F4/80+CD11c+ (Relative MFI)				F4/80+CD11c+ (Relative MFI)
		Vehicle	LPS	LPS+AN-465											eWAT				scWAT
		11.6167	98.9113	76.6355											Vehicle	AN-465			Vehicle	AN-465
		12.7799	95.1219	66.6667											0.968095	0.895907			1.00151	0.743202
		7.37977	97.412	57.9186											0.984853	0.825008			1.04003	0.867825
	mean	10.5921	97.1484	67.0736											1.04415	0.760554			0.958459	0.856495
	sem	1.6409	1.10181	5.40695											1.0029	0.881727		mean	1	0.822507
	n	3	3	3										mean	1	0.840799		sem	0.0235596	0.0397873
														sem	0.0163429	0.0308229		n	3	3
fig 9d														n	4	4
		Relative A20 mRNA
		LPS	LPS+AN-465										fig 9n
		1.24616	3.11222												Relatively mRNA levels (eWAT)																		Vehicle		AN-465
		0.957235	4.00113											Gene	Vehicle (n=9)									AN-465 (n=9)									mean	sem	mean	sem
		1.04731	4.1519											TNF-α	1.36753	0.684071	0.593032	1.00353	1.35325	0.641135	1.16946	0.872767	1.31523	0.940478	0.32223	0.823793	0.388451	1.01554	1.01197	0.665586	0.612975	0.499139	1	0.105302	0.697796	0.0881032
		0.749288	2.25491											IL-1β	1.09045	1.14262	0.889566	1.07951	1.15642	0.970543	0.986526	0.951329	0.73304	0.814694	1.05698	0.815676	0.523307	0.832976	0.885681	0.833449	0.683693	0.811312	1	0.0450603	0.806419	0.0480006
	mean	1	3.38004											IL-6	1.30682	1.16894	0.882198	1.03656	0.880626	0.909621	1.04737	0.926713	0.841148	0.643882	0.866575	0.900143	0.76526	0.852563	1.04302	0.840561	0.497414	0.739659	1	0.0517958	0.794342	0.0524961
	sem	0.103086	0.439618											Ccl2	1.27912	0.749721	0.899249	0.872036	1.38538	1.06437	1.11048	0.684797	0.954846	0.811835	0.523034	1.04558	0.622919	0.823936	1.06087	0.50994	0.705101	0.422684	1	0.0775789	0.7251	0.0765725
	n	4	4											Ccl3	1.04646	0.753173	0.759616	1.0866	1.42572	1.21342	1.04149	0.543338	1.13019	0.734393	0.467127	0.615727	0.389769	0.68166	0.574722	0.392642	0.41004	0.371731	1	0.0899352	0.515312	0.0462645
														Ccl7	1.04282	0.607931	0.882117	0.883231	1.71494	0.98996	0.916304	0.742331	1.22037	0.875946	0.817313	0.517814	0.513949	0.726888	1.03644	0.634321	0.720718	0.506489	1	0.106477	0.705542	0.06105
fig 9e														Nos2	0.837532	0.833843	0.949196	0.685371	1.13097	1.56785	0.9669	0.849796	1.17854	0.647426	0.689803	0.594157	0.567006	0.920409	0.965679	0.564191	0.426178	0.586385	1	0.0874579	0.662359	0.0582742
	Relatvie mRNA levels							Vehicle		AN-465				Arg1	1.20869	0.749315	0.989624	0.986406	0.762339	0.449733	1.33987	1.25931	1.25471	1.41941	1.73313	0.683966	2.06437	1.39745	0.991506	1.15817	1.50796	0.665201	1	0.0995543	1.29124	0.155274
		Vehicle			AN-465			mean	sem	mean	sem			Retnla	1.26048	1.54295	1.56082	0.747773	0.753905	0.661323	0.990801	0.814688	0.667253	1.64025	1.28747	2.03587	1.29063	1.3994	1.60431	2.21013	1.73664	2.25601	1	0.121404	1.71786	0.124806
	IL-1β	0.998199	0.894739	1.10706	0.422541	0.501269	0.61063	1	0.0612989	0.51148	0.0545363			Mrc1	0.72755	0.975831	1.23784	1.17972	1.04368	0.757114	1.13889	0.816001	1.12337	0.737738	1.73524	1.57605	1.07545	1.41933	1.30094	1.40413	1.46471	1.07374	1	0.0637868	1.3097	0.10102
	ccl2	1.12533	1.00123	0.873439	0.634111	0.518576	0.657903	1	0.0727164	0.60353	0.0430287			IL-10	0.75271	0.869874	1.03675	1.1265	1.20773	0.639687	1.64389	0.891855	0.830992	0.958714	1.137	0.616128	1.36928	1.29277	0.877023	0.57975	1.05258	0.411731	1	0.100227	0.921663	0.110255
	inos	1.37403	0.781076	0.844898	0.428824	0.477765	0.506165	1	0.187918	0.470918	0.0225874
fig 9f
		P65 positive (%)
		LPS (-), AN-465 (-)		LPS (+), AN-465 (-)		LPS (+), AN-465 (+)
		GPSM1f/f	GPSM1f/f;Lyz2-cre	GPSM1f/f	GPSM1f/f;Lyz2-cre	GPSM1f/f	GPSM1f/f;Lyz2-cre
		4.35021	5.26066	77.2631	31.0283	40.2163	42.4831
		7.52233	4.9271	76.8756	35.3281	44.8009	24.6837
		5.43309	4.15805	77.0219	32.9958	40.5473	40.7518
		7.7917	5.1123
	mean	6.27433	4.86453	77.0535	33.1174	41.8548	35.9729
	sem	0.830152	0.245178	0.112971	1.24274	1.47614	5.66664
	n	4	4	3	3	3	3
fig 9g
	Body weights (g)																					Vehicle		AN-465
	HFD (weeks)	Vehicle (n=10)										AN-465 (n=10)										mean	sem	mean	sem
	8	35.6	34.2	39.3	36.8	34.3	35.4	36.8	33.7	34.5	37.6	35.4	37.6	34.9	34.2	33.5	34.8	35.6	36.4	35.4	35.5	35.82	0.563678	35.33	0.357476
	9	37.2	36.4	42.4	39.5	37.3	38.2	39.2	36.2	36.9	39.8	36.6	39.2	37.2	36.5	37	36	37.4	36	36.7	33	38.31	0.610182	36.56	0.489943
	10	38.6	38.4	46.1	42.2	39.1	41.3	40.5	38.7	38.8	42	39.8	41.5	39.8	37.1	38.9	37.5	39.5	37.7	38.8	34.9	40.57	0.768845	38.55	0.578936
	11	41.2	40.2	47	43.5	40.7	42.7	42.4	40.2	40.2	44.6	41.5	43.3	41	38.7	40.9	38.8	40.1	38.4	40.1	36.1	42.27	0.714773	39.89	0.630247
	12	42.1	41.3	48.9	44.8	42	44.5	45	41.8	41.9	45.3	42	44.6	41	38.8	42	39.9	41.6	39	40.9	36.5	43.76	0.753982	40.63	0.701277
fig 9h
	weights (g)	Vehicle ( n=10)										AN-465 (n=10)										Vehicle		AN-465
																						mean	sem	mean	sem
	scWAT	3.082	2.357	2.734	2.885	2.706	2.253	2.263	3.01	2.732	2.396	1.58	2.354	1.706	1.709	1.42	1.944	1.721	2.539	2.351	2.247	2.6418	0.0969213	1.9571	0.122317
	eWAT	3.456	2.409	3.486	3.305	3.071	3.301	2.926	2.833	2.704	2.481	2.682	2.934	2.638	2.598	1.93	2.537	2.902	2.509	3.136	3.323	2.9972	0.123484	2.7189	0.122053
	BAT	0.258	0.271	0.245	0.238	0.197	0.304	0.314	0.193	0.25	0.22	0.165	0.127	0.174	0.113	0.114	0.239	0.179	0.197	0.209	0.215	0.249	0.0127515	0.1732	0.0138603
	Liver	1.877	1.415	1.485	1.595	1.322	1.415	1.429	1.369	1.436	1.333	1.111	1.118	1.135	1.14	1.15	1.169	1.158	1.24	1.201	1.375	1.4676	0.051769	1.1797	0.0248998
fig 9i
	GTT
		DIO+Vehicle (n=7)							DIO+AN-465 (n=7)
	0min	8.5	10.5	10.9	8.5	11.3	10.4	8	9.2	9.8	8.5	10.5	9.9	9	9.8
	15min	24	26.8	26.9	26.9	21.5	23	19.1	22.5	25.8	19.1	24.4	20.5	20.1	19.2
	30min	22	22	24	22.4	20	20.3	21.6	19	23.4	19.1	21.3	18.1	19.1	16.3
	60min	16.1	19.3	17.8	17.8	18.1	17.5	16.5	15.8	18.7	16.6	18.9	14.3	15.2	15.8
	90min	14.7	18.8	15.4	14.2	15.5	14.7	14.8	13.2	14.5	12.7	15.2	10.4	14.3	14.1
	120min	13.9	16.3	15	11.9	14.7	11.9	12.5	11.7	12.6	11.8	14.6	10.5	11.2	12.3
				AOC of GTT
				Vehicle	AN-465
				482.25	330
				554.25	418.5
				398.25	376.5
				465.75	409.5
				344.25	151.5
				332.25	360.75
				501	305.25
			mean	439.714	336
			sem	31.5258	34.3245
			n	7	7
fig 9j
	ITT
		DIO+Vehicle (n=7)							DIO+AN-465 (n=7)
	0min	11.8	11.2	9.3	10.2	11.1	11.7	10.7	9.7	11.3	9.7	11.3	10.7	9.4	9.9
	15min	11	11.7	9.6	9	8.9	12.2	9.9	9	10.5	8.5	10.4	7	8.3	10.2
	30min	8.7	9.9	7.4	7.3	8.2	10.7	8.8	5.5	5.9	6.8	8.4	6.2	6.4	6.3
	60min	7.3	9	6.5	7.5	6.9	8.4	7.8	4.5	5.3	5.9	7	6.8	6.8	5.9
	90min	8.5	10.9	7.7	7.7	8.9	8.8	11	4.9	5.7	7.9	7.4	6.3	8.7	6.5
	120min	10.2	10.5	8.4	9.8	9.3	11.1	10.8	7.7	7.2	8	9.2	7.9	8.8	7.5
				AOC of ITT
				Vehicle	AN-465
				339.75	435
				107.25	543
				183.75	276.75
				245.25	356.25
				317.25	447.75
				210	192
				131.25	334.5
			mean	219.214	369.321
			sem	33.2502	44.1924
			n	7	7

## Sheet: figure 10
fig 10a					fig 10c
		GPSM1 positive area (%)				BMI (kg/m2)	GPSM1 mRNA		FPG (mmol/l)	GPSM1 mRNA		HbA1c (%)	GPSM1 mRNA		TC (mmol/l)	GPSM1 mRNA		LDL-c (mmol/l)	GPSM1 mRNA		ALT (u/l)	GPSM1 mRNA		AST (u/l)	GPSM1 mRNA
		Normal weight	Oveweight/Obese			28.125	1.47914		4.4	1.47914		3.22	4.21826		4.86	5.77348		2.98	5.77348		22	1.47914		21	1.47914
		3.0043	11.23			22.9481	5.77348		4.79	5.77348		6.6	2.09167		4.96	2.26411		2.17	2.26411		13	5.77348		13	5.77348
		5.834	8.44			22.3133	1.09071		5	1.09071		4.56	7.68217		4.38	3.95252		2.78	3.95252		11	1.09071		17	1.09071
		4.12	12.34			21.6441	1.76372		5.88	2.26411		5.5	2.49497		6.68	10.3178		3.97	10.3178		21	1.76372		28	1.76372
		3.84	7.34			29.1363	2.26411		4.1	2.29467		6	2.90502		5.39	3.65986		3.52	3.65986		42	2.26411		27	2.26411
		3.02	9.5			35.4922	7.17335		5.61	10.3178		4.73	3.80052		5.3	4.1861		3.31	4.1861		15	3.95252		16	3.95252
	mean	3.96366	9.77			28.0102	3.95252		4.44	3.65986		5.4	2.20058		3.73	7.89255		2.36	6.39445		10	2.29467		14	2.29467
	sem	0.517145	0.907833			20.0816	2.29467		4.46	4.1861		5.3	1.92201		5.2	6.39445		2.94	4.21826		17	10.3178		20	10.3178
	n	5	5			23.03	10.3178		5.49	7.89255		4.7	3.72319		4.58	4.21826		2.37	3.19495		23	3.65986		27	3.65986
						22.46	3.65986		5.11	3.19495		5.7	1.17067		4.54	3.19495		1.93	4.97947		19	4.1861		22	4.1861
fig 10b						24.0346	4.1861		4.24	4.97947		5.5	2.1269		3.25	4.97947		1.9	2.09167		15	7.89255		12	7.89255
		Relative GPSM1 mRNA				30.8594	7.89255		6.81	2.09167		5.8	3.43473		3.56	2.09167		2.59	3.89737		25	6.39445		30	6.39445
		Normal weight	Overweight/Obese			28.6501	6.39445		8.73	2.65699		7.1	10.9036		4.04	3.89737		3.91	7.68217		14	4.21826		12	4.21826
		5.77348	4.1861			36.9146	4.21826		4.51	9.4539		7.6	14.7503		6.34	7.68217		1.7	2.65699		15	3.19495		14	3.19495
		1.09071	3.19495			24.6548	3.19495		4.66	4.62038		7.1	0.616763		2.78	2.65699		2.49	9.4539		14	4.97947		17	4.97947
		1.76372	11.6111			20.9366	4.97947		4.99	3.36105		5.1	1.90226		4.75	9.4539		2.66	4.69113		16	2.09167		10	2.09167
		2.29467	3.2333			31.6242	2.09167		6.15	11.6111		4.3	4.00136		4.17	4.69113		2.83	3.2333		38	3.89737		22	3.89737
		10.3178	3.05011			23.4375	3.89737		5.3	3.2333		8	8.52762		4.52	3.2333		4.17	2.49497		59	7.68217		37	7.68217
		3.65986	6.46714			34.718	7.68217		4.28	2.49497		5.9	3.57558		6.23	2.49497		1.87	3.05011		20	2.65699		21	2.65699
		4.97947	3.79295			22.2222	4.25901		4.85	6.46714		8.8	2.58894		3.92	3.05011		3.07	9.6899		45	9.4539		35	9.4539
		3.89737	0.98016			19.0311	2.65699		6.54	9.6899		8	12.7962		4.72	9.6899		3.92	4.02219		30	4.62038		27	4.62038
		4.25901	3.43473			20.2848	9.4539		4.97	4.02219		5.6	5.67919		6.25	4.02219		3.68	5.2854		18	3.41491		26	3.41491
		2.65699	3.33031			33.126	4.62038		5.52	2.90502		5.4	2.57159		5.87	5.2854		3.53	2.90502		15	4.40884		24	4.40884
		9.4539	1.90226			22.6562	3.41491		4.85	3.79295		6.39	3.76784		5.11	2.90502		2.16	2.33894		13	4.69113		14	4.69113
		3.41491	3.15431			21.875	4.40884		3.32	3.3276		5.4	2.16916		3.92	2.33894		1.25	3.80052		72	3.36105		31	3.36105
		4.40884	2.9676			32.112	4.69113		4.88	2.15426		6.34	2.84866		4.4	0.98016		1.69	2.15426		142	11.6111		47	11.6111
		5.83485	2.15645			31.5617	3.36105		7.65	5.25064					3.21	3.80052		3.18	5.25064		26	5.83485		28	5.83485
		4.85723	11.3792			25.9645	11.6111		6.7	2.20058					3.31	2.15426		2.35	4.5519		14	3.2333		18	3.2333
		2.33894	1.47914			22.1003	5.83485		5.63	4.5519					5.39	5.25064		2.39	1.92201		18	2.49497		16	2.49497
		3.3276	2.26411			24.974	3.2333		4.75	1.92201					4.21	4.5519		2.48	1.79069		19	3.05011		18	3.05011
		2.15426	7.17335			28.3447	2.49497		4.85	1.17067					4.95	1.92201		2.5	3.72319		17	6.46714		23	6.46714
		2.20058	3.95252			27.3438	3.05011		4.73	6.28618					4.75	1.79069		2.54	1.17067		104	9.6899		57	9.6899
		1.17067	7.89255			26.3656	6.46714		6.23	3.43473					4.25	3.72319		4.4	6.28618		13	4.85723		19	4.85723
		2.08124	6.39445			37.8329	9.6899		5.65	10.9036					4.68	1.17067		3.45	2.08124		69	4.02219		44	4.02219
		2.1269	4.21826			20.3125	4.85723		5.02	8.35878					6.01	6.28618		2.83	4.5975		21	3.86429		29	3.86429
		2.24354	2.09167			33.0579	4.02219		4.66	2.14397					5.63	2.08124		3.03	7.37144		34	5.2854		22	5.2854
		2.14397	7.68217			28.9062	3.86429		5.42	14.7503					4.94	4.5975		3.75	10.9036		74	2.90502		45	2.90502
		3.65863	4.62038			31.8878	5.2854		6.13	8.22803					5.16	7.37144		2.95	8.35878		18	3.79295		20	3.79295
		0.616763	4.69113			32.3685	2.90502		4.89	9.92578					5.43	10.9036		3.3	3.33031		13	2.33894		14	2.33894
		4.73785	3.36105			26.6299	3.79295		4.68	6.63859					4.9	8.35878		2.28	4.94389		22	0.98016		28	0.98016
		1.57806	2.49497			22.5827	2.33894		4.6	1.90226					4.74	3.33031		5.19	14.7503		18	3.3276		31	3.3276
		8.22803	9.6899			24.0882	0.98016		5.91	4.37365					4.88	4.94389		2.11	3.65863		76	3.80052		53	3.80052
		4.37365	4.02219			23.3726	3.3276		11.85	8.52762					6.93	14.7503		3.09	0.616763		11	2.15426		19	2.15426
		4.00136	3.86429			35.4645	3.80052		5.7	3.57558					3.76	3.65863		1.92	9.92578		41	5.25064		20	5.25064
		3.71413	5.2854			21.0938	2.15426		4.6	2.84906					5.22	0.616763		3.18	6.63859		20	2.20058		29	2.20058
		2.77722	2.90502			40.031	5.25064		4.83	3.71413					4.83	6.63859		2.71	1.90226		14	4.5519		20	4.5519
		3.66813	3.80052			21.2963	2.20058		10.45	12.7962					4.19	1.90226		2.94	4.37365		26	1.92201		19	1.92201
		3.75302	5.25064			29.9967	4.5519		5.02	5.67919					4.2	4.37365		2.76	4.00136		14	1.79069		16	1.79069
		2.16916	4.5519			28.578	1.92201		5.45	2.57159					4.56	4.00136		2.92	8.52762		22	3.72319		16	3.72319
			1.92201			29.9688	1.79069		4.83	2.15645					4.82	8.52762		3.85	3.57558		15	1.17067		16	1.17067
			1.79069			44.0771	3.72319		5.33	3.67787					5.76	3.57558		2.61	2.58894		132	6.28618		58	6.28618
			3.72319			22.5981	1.17067		4.77	2.16916					4.48	2.58894		4.01	2.84906		11	2.08124		22	2.08124
			6.28618			42.2406	6.28618		6.36	3.67906					5.73	2.84906		2.43	3.15431		76	2.1269		76	2.1269
			4.5975			19.6235	2.08124		4.64	1.79367					4.21	3.15431		2.17	3.71413		17	3.43473		32	3.43473
			7.37144			17.4191	2.1269								4.54	3.71413		2.35	5.67919		10	4.5975		12	4.5975
			10.9036			27.4348	3.43473								4.82	5.67919		4.3	3.66813		22	7.37144		14	7.37144
			8.35878			33.0579	4.5975								6.9	3.66813		3.26	2.57159		224	10.9036		122	10.9036
			4.94389			45.9182	7.37144								4.67	2.57159		4.95	3.76784		50	8.35878		43	8.35878
			14.7503			49.1557	10.9036								7.15	3.76784		3.15	2.15645		12	2.24354		24	2.24354
			9.92578			39.9187	8.35878								4.85	2.15645		2.42	3.75302		26	2.14397		26	2.14397
			6.63859			21.9671	2.24354								4.14	3.75302		3.44	2.16916		30	3.33031		19	3.33031
			8.52762			23.4375	2.14397								5.75	2.16916		2.86	3.67906		19	4.94389		18	4.94389
			3.57558			25.2994	3.33031								4.78	3.67906		3.8	1.79367		102	14.7503		61	14.7503
			2.58894			28.9811	4.94389								5.21	2.84866		3.31	2.84866		18	3.65863		24	3.65863
			2.84906			53.9114	14.7503														14	0.616763		25	0.616763
			12.7962			22.6562	3.65863														16	4.73785		20	4.73785
			5.67919			20.0499	0.616763														17	1.57806		22	1.57806
			6.32273			23.4375	4.73785														94	8.22803		29	8.22803
			2.57159			23.1834	1.57806														11	9.92578		16	9.92578
			3.76784			23.5078	8.22803														32	6.63859		20	6.63859
			3.67787			34.1058	9.92578														24	1.90226		21	1.90226
			3.67906			42.9688	6.63859														14	4.00136		18	4.00136
			1.79367			26.6436	1.90226														53	8.52762		36	8.52762
			2.84866			23.6614	4.37365														133	3.57558		44	3.57558
	mean	3.659	4.99			20.3244	4.00136														96	2.58894		53	2.58894
	sem	0.3621	0.387			43.2653	8.52762														27	2.84906		25	2.84906
	n	36	61			40.0949	3.57558														13	3.15431		16	3.15431
						38.9739	2.58894														14	3.71413		25	3.71413
						29.34	2.84906														32	12.7962		22	12.7962
						27.1809	3.15431														39	5.67919		25	5.67919
						22.5827	3.71413														20	2.9676		33	2.9676
						31.0512	12.7962														14	2.77722		21	2.77722
						41.0156	5.67919														51	2.57159		23	2.57159
						25	2.9676														83	3.76784		82	3.76784
						23.03	2.77722														19	2.15645		27	2.15645
						22.7732	3.66813														11	3.67787		17	3.67787
						29.2969	6.32273														16	3.75302		18	3.75302
						42.4004	2.57159														35	11.3792		20	11.3792
						48.9292	3.76784														5	2.16916		12	2.16916
						26.3702	2.15645														39	3.67906		18	3.67906
						29.0318	3.67787														40	1.79367		20	1.79367
						23.634	3.75302														76	2.84866		34	2.84866
						24.8357	11.3792
						19.1001	2.16916
						38.8209	3.67906
						30.863	1.79367
						32.6608	2.84866

[truncated: 12 more sheets: figure s1, figure s2, figure s3, figure s4, figure s5, figure s6, figure s7, figure s8, figure s9, figure s10, figure s12, figure s13]
